# Supplementary material for: Association of intrinsic pathways with altered tumor immune infiltration in hepatocellular carcinoma: New targets for combining immune therapy
Source: Clin Transl Med. 2020 Nov 16;10(7):e219. doi: 10.1002/ctm2.219 (PMC7668290; doi:10.1002/ctm2.219)
Supplement: Supplementary file 1 — Supporting Information [file CTM2-10-e219-s001.xlsx]

## Sheet: Sheet1
			KRAS's association with Immune Regulators and Chemokine
			LICA FR				LIRI JP				TCGA LIHC
		synonyms	Cor	p	significance		Cor	p	significance		Cor	p	significance
	chemokine	CCL1	0.144991	0.0664905	no		0.0449263	0.485757	no		-	-	-
		CCL2	-0.0483481	0.542495	no		0.0814856	0.205588	no		0.366447	3.10944e-13	positive
		CCL3	-	-	-		0.0370279	0.565677	no		-0.731344	2.63938e-63	negative
		CCL4	-	-	-		0.0928115	0.149177	no		0.364759	4.06239e-13	positive
		CCL5	-	-	-		0.0987645	0.124684	no		0.265689	2.0592e-07	positive
		CCL7	0.0512027	0.518894	no		0.130175	0.0426217	positive		-0.31976	2.89124e-10	negative
		CCL8	-0.0575537	0.468338	no		0.0953494	0.138323	no		0.317473	3.9262e-10	positive
		CCL11	0.0479776	0.545596	no		0.118396	0.0653897	no		-0.697802	2.00024e-55	negative
		CCL13	0.0705516	0.373824	no		0.0723489	0.26124	no		-0.0787175	0.130168	no
		CCL14	-	-	-		-0.238667	0.000172863	negative		0.257665	4.86792e-07	positive
		CCL15	-	-	-		-0.298607	2.14364e-06	negative		0.509075	7.45553e-26	positive
		CCL16	-	-	-		-0.444917	3.24647e-13	negative		0.336938	2.66783e-11	positive
		CCL17	0.0344896	0.664039	no		0.0811268	0.207598	no		0.273624	8.55005e-08	positive
		CCL18	-	-	-		0.0892234	0.16561	no		0.271548	1.07896e-07	positive
		CCL19	0.0309818	0.696429	no		0.0514316	0.424793	no		0.0936841	0.0714888	no
		CCL20	0.0247011	0.75578	no		0.123575	0.0543803	no		0.248342	1.2767e-06	positive
		CCL21	0.0113931	0.885942	no		0.0687518	0.285759	no		0.121675	0.019056	positive
		CCL22	0.0752816	0.342559	no		0.138779	0.0305665	positive		0.332774	4.81919e-11	positive
		CCL23	-	-	-		0.0233803	0.716879	no		0.520665	3.64375e-27	positive
		CCL24	0.039723	0.616865	no		-0.0240815	0.708767	no		-0.196765	0.000136439	negative
		CCL25	-0.00264242	0.973461	no		-0.0492783	0.444465	no		0.111929	0.0311295	positive
		CCL26	0.0720234	0.363914	no		0.0566694	0.379108	no		0.130971	0.0115682	positive
		CCL27	-	-	-		-0.0565903	0.379775	no		-	-	-
		CCL28	-0.226752	0.00382169	negative		0.147256	0.0216652	positive		-0.0180222	0.729351	no
		CX3CL1	0.0525631	0.507836	no		0.172059	0.00717973	positive		-0.452586	3.91233e-20	negative
		CXCL1	0.0251726	0.751269	no		0.157464	0.0139979	positive		0.185604	0.000325381	positive
		CXCL2	-0.160003	0.0426137	negative		-0.082469	0.200152	no		0.43512	1.43366e-18	positive
		CXCL3	0.142291	0.0717704	no		0.181189	0.00460591	positive		0.316201	4.64994e-10	positive
		CXCL5	0.0559786	0.480619	no		0.134621	0.0359694	positive		0.142104	0.00611023	positive
		CXCL6	-0.101847	0.198594	no		0.156715	0.014466	positive		0.201064	9.63556e-05	positive
		CXCL8	0.0628447	0.428373	no		-	-	-		0.294037	7.80837e-09	positive
		CXCL9	0.0912841	0.249466	no		0.110105	0.0867632	no		0.235564	4.50363e-06	positive
		CXCL10	-0.000166207	0.99833	no		0.00661245	0.918322	no		0.19256	0.0001904	positive
		CXCL11	0.00468634	0.952952	no		0.0563173	0.382082	no		0.205904	6.45571e-05	positive
		CXCL12	0.00264045	0.973481	no		0.0646032	0.315899	no		0.375402	7.33384e-14	positive
		CXCL13	0.375558	9.15081e-07	positive		0.107852	0.09345	no		0.131102	0.0114843	positive
		CXCL14	0.0331469	0.676368	no		0.0397538	0.537401	no		-0.638879	6.05164e-44	negative
		CXCL16	0.274982	0.000415161	positive		0.293691	3.19754e-06	positive		0.50511	2.03994e-25	positive
		CXCL17	-0.0618365	0.435833	no		0.633238	1.22196e-28	positive		0.0925858	0.0748898	no
		XCL1	-0.0147536	0.852638	no		0.0862121	0.180415	no		-0.390704	5.59248e-15	negative
		XCL2	-0.0792842	0.317436	no		0.0186487	0.772405	no		0.145566	0.00496456	positive
	receptor	CCR1	0.0347263	0.661875	no		0.0984261	0.125987	no		-0.0548841	0.291714	negative
		CCR2	0.0361705	0.648732	no		0.111973	0.0815129	no		-0.0245639	0.637207	negative
		CCR3	-0.0133397	0.866623	no		0.0455036	0.480164	no		0.156457	0.00251086	positive
		CCR4	0.182913	0.0202085	positive		0.153303	0.0167756	positive		0.351136	3.31918e-12	positive
		CCR5	0.100972	0.202496	no		0.155716	0.0151115	positive		-0.72755	2.35229e-62	negative
		CCR6	0.126667	0.109342	no		0.177506	0.00552275	positive		0.357035	1.35321e-12	positive
		CCR7	0.0754389	0.341549	no		0.105947	0.0994203	no		0.163393	0.0015897	positive
		CCR8	0.147966	0.0610442	no		0.17979	0.00493659	positive		0.317451	3.93786e-10	positive
		CCR9	-0.0644549	0.416611	no		0.0290954	0.651767	no		-0.0361509	0.487561	no
		CCR10	0.017755	0.823109	no		0.115464	0.0723933	no		0.149385	0.00392842	positive
		CXCR1	0.0480067	0.545352	no		0.0336938	0.601201	no		0.232928	5.79105e-06	positive
		CXCR2	0.0475351	0.549312	no		0.0538957	0.402915	no		-0.513634	2.30613e-26	negative
		CXCR3	0.0686937	0.386568	no		0.112721	0.0794862	no		0.181124	0.000454953	positive
		CXCR4	0.110592	0.162532	no		0.161339	0.0117831	positive		0.505828	1.70152e-25	positive
		CXCR5	0.16749	0.0336967	positive		0.0428358	0.506302	no		0.110729	0.0329948	positive
		CXCR6	0.13151	0.096332	no		0.135361	0.0349522	positive		-0.746483	2.90222e-67	negative
		XCR1	0.040456	0.610375	no		0.145139	0.0236471	positive		0.248368	1.27331e-06	positive
		CX3CR1	0.00692371	0.930538	no		0.0838602	0.192641	no		0.227318	9.79245e-06	positive
	MHC	HLA-A	-0.0398459	0.615774	no		-0.055024	0.393125	no		0.465154	2.57101e-21	positive
		HLA-B	-0.00182912	0.981628	no		-0.0162262	0.801309	no		0.447486	1.14405e-19	positive
		HLA-C	-0.0337238	0.67106	no		0.0151028	0.814808	no		0.54026	1.68794e-29	positive
		HLA-DMA	-0.00730371	0.926735	no		0.0896566	0.163557	no		0.265492	2.10395e-07	positive
		HLA-DMB	0.0606235	0.444906	no		0.124809	0.0519972	no		0.352709	2.61753e-12	positive
		HLA-DOA	0.106806	0.177494	no		0.145207	0.0235807	positive		0.298945	4.26664e-09	positive
		HLA-DOB	0.0572929	0.470359	no		0.0852254	0.185472	no		0.16263	0.00167308	positive
		HLA-DPA1	0.0911307	0.250266	no		0.135873	0.034263	positive		0.354165	2.09871e-12	positive
		HLA-DPB1	0.0625142	0.43081	no		0.117576	0.0672903	no		0.352701	2.62076e-12	positive
		HLA-DQA1	0.100471	0.204759	no		0.129922	0.0430294	positive		0.372516	1.1739e-13	positive
		HLA-DQA2	0.141569	0.0732387	no		0.112424	0.080287	no		0.327246	1.04234e-10	positive
		HLA-DQB1	0.0845694	0.286145	no		0.107406	0.0948216	no		0.33689	2.6863e-11	positive
		HLA-DRA	0.0956124	0.227625	no		0.170515	0.00772398	positive		0.336167	2.97834e-11	positive
		HLA-DRB1	0.0714089	0.368031	no		0.124107	0.0533422	no		0.329566	7.55494e-11	positive
		HLA-E	-0.0119043	0.880861	no		-0.0222307	0.730246	no		0.549259	1.26812e-30	positive
		HLA-F	0.00184781	0.98144	no		-0.0174238	0.786983	no		0.399687	1.15846e-15	positive
		HLA-G	-0.039108	0.622333	no		0.0717182	0.265431	no		0.329114	8.04559e-11	positive
		B2M	0.030677	0.699271	no		0.0122698	0.849083	no		0.59709	3.27436e-37	positive
		TAP1	0.0984482	0.214069	no		0.138015	0.0315039	positive		0.363016	5.34485e-13	positive
		TAP2	0.126325	0.11031	no		0.131121	0.0411254	positive		0.503958	2.72595e-25	positive
		TAPBP	-0.100827	0.203148	no		-0.0667875	0.299781	no		0.65371	1.36035e-46	positive
	Immunoinhibitor	ADORA2A	-0.105857	0.181398	no		0.177199	0.00560604	positive		0.543026	7.6809e-30	positive
		BTLA	0.11364	0.151188	no		0.119338	0.063263	no		0.208352	5.25295e-05	positive
		CD160	0.0578626	0.46595	no		-0.0718959	0.264245	no		0.236683	4.04419e-06	positive
		CD244	0.0952446	0.229427	no		-0.0300337	0.641308	no		0.308784	1.2271e-09	positive
		CD274	0.105813	0.181578	no		0.109051	0.0898409	no		0.265295	2.14954e-07	positive
		CD96	0.104902	0.18539	no		0.158343	0.0134657	positive		-0.298879	4.30166e-09	negative
		CSF1R	-0.00409587	0.958874	no		0.0542104	0.40017	no		0.251581	9.17205e-07	positive
		CTLA4	0.114671	0.147489	no		0.107654	0.0940571	no		-0.69301	2.17866e-54	negative
		HAVCR2	0.0794288	0.316552	no		0.0951288	0.139242	no		0.292733	9.1514e-09	positive
		IDO1	0.0852095	0.282501	no		0.247544	9.62752e-05	positive		0.223131	1.4371e-05	positive
		IL10	0.0820217	0.300962	no		0.111946	0.0815889	no		0.260857	3.46882e-07	positive
		IL10RB	-0.0897603	0.25749	no		0.259136	4.33667e-05	positive		0.692221	3.21428e-54	positive
		KDR	0.238321	0.00233155	positive		0.101974	0.11284	no		0.65986	9.79985e-48	positive
		KIR2DL1	0.0907884	0.252057	no		0.0579777	0.368184	no		0.281924	3.30674e-08	positive
		KIR2DL3	0.0652731	0.410708	no		0.135843	0.0343033	positive		0.289243	1.39376e-08	positive
		LAG3	0.191985	0.0146966	positive		0.025037	0.697767	no		0.104679	0.0439043	positive
		LGALS9	0.0165346	0.835088	no		0.133096	0.0381452	positive		0.43547	1.33662e-18	positive
		PDCD1	0.0914359	0.248677	no		0.0644685	0.316912	no		0.181102	0.000455711	positive
		PDCD1LG2	0.0959001	0.226223	no		0.0865503	0.178705	no		-0.638655	6.61896e-44	negative
		PVRL2	-	-	-		0.408131	3.5959e-11	positive		-	-	-
		TGFB1	0.0486751	0.539765	no		0.264219	3.02063e-05	positive		0.334788	3.62418e-11	positive
		TGFBR1	0.246048	0.00165412	positive		0.363043	5.53504e-09	positive		0.662727	2.81379e-48	positive
		TIGIT	0.0996748	0.208387	no		0.126474	0.0489212	positive		-0.574101	6.55147e-34	negative
		VTCN1	-0.01652	0.835232	no		0.101961	0.112885	no		0.15243	0.00324715	positive
	Immunostimulator	BTNL2	-0.0922707	0.244364	no		0.116139	0.0707284	no		-	-	-
		C10orf54	-	-	-		0.195612	0.0021897	positive		-	-	-
		CD27	0.07462	0.34683	no		0.135698	0.0344981	positive		0.262207	3.00168e-07	positive
		CD276	0.0280389	0.724035	no		0.252417	6.9168e-05	positive		0.675375	9.68022e-51	positive
		CD28	0.0453115	0.568168	no		0.0917449	0.153927	no		0.46341	3.77596e-21	positive
		CD40	-0.146772	0.0631839	no		0.0654561	0.30954	no		0.498751	9.9704e-25	positive
		CD40LG	0.0572462	0.470722	no		0.0936778	0.145402	no		-0.559909	5.34448e-32	negative
		CD48	0.105498	0.18289	no		0.124546	0.0524979	no		-0.413453	9.44027e-17	negative
		CD70	0.0653295	0.410303	no		0.0578914	0.368899	no		-0.0205304	0.69347	no
		CD80	0.184258	0.0192928	positive		0.155103	0.0155197	positive		0.261738	3.15675e-07	positive
		CD86	0.0859322	0.278423	no		0.118405	0.0653696	no		0.467914	1.39244e-21	positive
		CXCL12	0.00264045	0.973481	no		0.0646032	0.315899	no		0.375402	7.33384e-14	positive
		CXCR4	0.110592	0.162532	no		0.161339	0.0117831	positive		0.505828	1.70152e-25	positive
		ENTPD1	0.0782917	0.323552	no		0.226014	0.000383624	positive		0.740214	1.36627e-65	positive
		HHLA2	0.0134346	0.865682	no		0.182835	0.00424218	positive		-0.472635	4.81615e-22	negative
		ICOS	0.120295	0.12851	no		0.119987	0.061828	no		0.233444	5.51424e-06	positive
		ICOSLG	-0.0201731	0.799496	no		0.0368363	0.567691	no		0.507237	1.19075e-25	positive
		IL2RA	0.11393	0.150142	no		0.0985417	0.125541	no		0.300948	3.32297e-09	positive
		IL6	0.0529701	0.504551	no		0.0473425	0.462581	no		-0.175644	0.000678358	negative
		IL6R	0.0386726	0.626216	no		-0.192312	0.00260786	negative		0.609778	3.76961e-39	positive
		KLRC1	0.113542	0.151543	no		0.193038	0.00251011	positive		-0.134714	0.00938041	negative
		KLRK1	0.0464763	0.558252	no		0.0880396	0.171317	no		0.338354	2.1774e-11	positive
		LTA	0.0883106	0.265286	no		0.117662	0.0670889	no		0.258819	4.30899e-07	positive
		MICB	0.0733198	0.35532	no		0.164844	0.0100516	positive		-0.560632	4.29245e-32	negative
		NT5E	-0.07373	0.352627	no		-0.12841	0.0455348	negative		0.537921	3.2663e-29	positive
		PVR	0.0912508	0.24964	no		-0.0526365	0.41401	no		0.701758	2.68768e-56	positive
		RAET1E	0.098894	0.211991	no		0.00786752	0.90289	no		-0.142848	0.00584577	negative
		TMEM173	-	-	-		0.19783	0.00194404	positive		0.386631	1.12433e-14	positive
		TMIGD2	0.0764147	0.335322	no		0.0479044	0.457281	no		0.284491	2.44917e-08	positive
		TNFRSF13B	0.0612582	0.440145	no		0.0278615	0.665624	no		0.171332	0.000921419	positive
		TNFRSF13C	0.0752241	0.342929	no		0.197361	0.00199384	positive		-0.0738976	0.15546	no
		TNFRSF14	-0.165926	0.0354165	negative		0.0151819	0.813855	no		0.526706	7.2127e-28	positive
		TNFRSF17	0.0785676	0.321844	no		0.0772084	0.230472	no		0.0581354	0.264023	no
		TNFRSF18	0.062915	0.427855	no		0.139225	0.0300301	positive		-0.175692	0.000676027	negative
		TNFRSF25	-0.00187684	0.981149	no		0.0904509	0.159842	no		0.435763	1.26019e-18	positive
		TNFRSF4	0.0479918	0.545477	no		0.0595142	0.355606	no		0.462954	4.17452e-21	positive
		TNFRSF8	0.290565	0.000184655	positive		0.107979	0.0930629	no		0.328009	9.37889e-11	positive
		TNFRSF9	0.0487865	0.538836	no		0.13081	0.0416126	positive		0.11279	0.0298482	positive
		TNFSF13	-0.00685809	0.931194	no		0.187529	0.00334302	positive		0.564655	1.25592e-32	positive
		TNFSF13B	0.116364	0.141566	no		0.143581	0.025203	positive		0.390448	5.84554e-15	positive
		TNFSF14	-0.0983088	0.214721	no		-0.095879	0.136136	no		0.344181	9.33594e-12	positive
		TNFSF15	0.22569	0.0039943	positive		0.264385	2.98466e-05	positive		-0.618828	1.37734e-40	negative
		TNFSF18	0.106553	0.178526	no		0.201195	0.00161904	positive		0.377152	5.50135e-14	positive
		TNFSF4	0.185049	0.018771	positive		0.218377	0.000607868	positive		0.372675	1.14414e-13	positive
		TNFSF9	0.108391	0.171109	no		0.203875	0.0013967	positive		-0.236533	4.1031e-06	negative
		ULBP1	-0.0649624	0.412944	no		0.211924	0.000886189	positive		0.31191	8.17921e-10	positive
