# Supplementary material for: Association of intrinsic pathways with altered tumor immune infiltration in hepatocellular carcinoma: New targets for combining immune therapy
Source: Clin Transl Med. 2020 Nov 16;10(7):e219. doi: 10.1002/ctm2.219 (PMC7668290; doi:10.1002/ctm2.219)
Supplement: Supplementary file 2 — Supporting Information [file CTM2-10-e219-s002.xlsx]

## Sheet: Sheet1
			HNF1A's association with Immune Regulators and Chemokine
				LICA FR				LIRI JP				TCGA LIHC
			synonyms	Cor	p	significance		Cor	p	significance		Cor	p	significance
		chemokine	CCL1	-0.183195	0.0200133	negative		-0.186266	0.00356636	negative		-	-	-
			CCL2	-0.396401	1.93555e-07	negative		-0.323974	2.41513e-07	negative		-0.327619	9.9e-11	negative
			CCL3	-	-	-		-0.230649	0.000287928	negative		0.671191	6.52e-50	positive
			CCL4	-	-	-		-0.297578	2.33225e-06	negative		-0.373001	1.09e-13	negative
			CCL5	-	-	-		-0.246325	0.000104462	negative		-0.332564	4.96e-11	negative
			CCL7	-0.282231	0.000286477	negative		-0.203327	0.00143973	negative		0.318432	3.45e-10	positive
			CCL8	-0.159868	0.0427913	negative		-0.251346	7.44239e-05	negative		-0.33055	6.59e-11	negative
			CCL11	-0.268716	0.000567534	negative		-0.338424	6.34663e-08	negative		0.626936	6.47e-42	positive
			CCL13	-0.257302	0.000984147	negative		-0.196269	0.0021142	negative		0.0953593	0.066545	no
			CCL14	-	-	-		0.00523148	0.935338	no		-0.241008	2.65e-06	negative
			CCL15	-	-	-		0.219399	0.000572081	positive		-0.465229	2.53e-21	negative
			CCL16	-	-	-		0.33856	6.26524e-08	positive		-0.364537	4.21e-13	negative
			CCL17	-0.222302	0.00459309	negative		-0.21977	0.000559565	negative		-0.371955	1.29e-13	negative
			CCL18	-	-	-		-0.109658	0.0880582	no		-0.253117	7.83e-07	negative
			CCL19	-0.298252	0.000121667	negative		-0.270758	1.87619e-05	negative		-0.100633	0.0527809	no
			CCL20	-0.165408	0.0360023	negative		-0.0760312	0.237679	no		-0.25773	4.83e-07	negative
			CCL21	-0.298784	0.000118156	negative		-0.342494	4.30174e-08	negative		-0.118866	0.0220265	negative
			CCL22	-0.395747	2.03553e-07	negative		-0.336	7.98027e-08	negative		-0.29559	6.46e-09	negative
			CCL23	-	-	-		-0.191261	0.00275549	negative		-0.397104	1.83e-15	negative
			CCL24	-0.169204	0.0318948	negative		0.053227	0.408785	no		0.122187	0.0185544	positive
			CCL25	0.076127	0.337151	no		0.160148	0.0124286	positive		-0.057193	0.271856	no
			CCL26	-0.159936	0.0427024	negative		-0.139383	0.0298429	negative		-0.185595	0.000325608	negative
			CCL27	-	-	-		0.328325	1.62667e-07	positive		-	-	-
			CCL28	-0.131699	0.0958506	no		-0.168561	0.00846525	negative		-0.0166175	0.749713	no
			CX3CL1	0.166502	0.0347751	positive		-0.184258	0.00394896	negative		0.370199	1.71e-13	positive
			CXCL1	-0.380836	6.23747e-07	negative		-0.177089	0.00563636	negative		-0.170417	0.000982366	negative
			CXCL2	-0.0880147	0.266898	no		-0.172528	0.00702143	negative		-0.374919	7.94e-14	negative
			CXCL3	-0.280892	0.000307029	negative		-0.161016	0.0119551	negative		-0.214338	3.14e-05	negative
			CXCL5	-0.209864	0.00754125	negative		-0.130619	0.0419139	negative		-0.107472	0.0385393	negative
			CXCL6	-0.377771	7.7986e-07	negative		-0.244821	0.000115476	negative		-0.144095	0.00542551	negative
			CXCL8	-0.399646	1.50497e-07	negative		-	-	-		-0.245743	1.66e-06	negative
			CXCL9	-0.244473	0.0017756	negative		-0.173806	0.00660551	negative		-0.206464	6.16e-05	negative
			CXCL10	-0.117258	0.13851	no		-0.108779	0.0906496	no		-0.187862	0.000274002	negative
			CXCL11	-0.153934	0.0512219	no		-0.106797	0.0967203	no		-0.187571	0.000280165	negative
			CXCL12	-0.314019	4.98136e-05	negative		-0.29033	4.185e-06	negative		-0.303888	2.29e-09	negative
			CXCL13	-0.101148	0.201709	no		-0.206388	0.00121394	negative		-0.0578916	0.266034	no
			CXCL14	-0.258783	0.000917576	negative		-0.254659	5.92751e-05	negative		0.567523	5.17e-33	positive
			CXCL16	-0.180216	0.0221592	negative		-0.168857	0.00834933	negative		-0.378875	4.14e-14	negative
			CXCL17	-0.0733988	0.3548	no		-0.104053	0.105651	no		-0.0970189	0.0619273	no
			XCL1	-0.0314299	0.69226	no		0.177081	0.00563852	positive		0.317353	3.99e-10	positive
			XCL2	-0.165995	0.035339	negative		-0.177815	0.00544007	negative		-0.19268	0.000188619	negative
		receptor	CCR1	-0.38293	5.34725e-07	negative		-0.366563	3.83802e-09	negative		0.0860171	0.0980702	no
			CCR2	-0.370621	1.30178e-06	negative		-0.270175	1.95853e-05	negative		0.0587414	0.259068	no
			CCR3	0.070913	0.371375	no		-0.126221	0.0493775	negative		-0.160595	0.00191565	negative
			CCR4	-0.307766	7.14162e-05	negative		-0.293191	3.32877e-06	negative		-0.261652	3.19e-07	negative
			CCR5	-0.383513	5.12199e-07	negative		-0.347382	2.67629e-08	negative		0.691858	3.84e-54	positive
			CCR6	-0.256606	0.00101694	negative		-0.0208129	0.746845	no		-0.232421	6.08e-06	negative
			CCR7	-0.298625	0.000119195	negative		-0.323673	2.48158e-07	negative		-0.149562	0.00388563	negative
			CCR8	-0.329203	2.00764e-05	negative		-0.319992	3.44867e-07	negative		-0.230283	7.43e-06	negative
			CCR9	0.0792312	0.317761	no		-0.106129	0.0988365	no		0.022816	0.661356	no
			CCR10	0.0224437	0.777487	no		0.090369	0.160222	no		-0.168654	0.00111048	negative
			CXCR1	-0.247895	0.00152146	negative		-0.190335	0.00289173	negative		-0.212462	3.7e-05	negative
			CXCR2	-0.271049	0.000505612	negative		-0.22342	0.00044933	negative		0.43822	7.68e-19	positive
			CXCR3	-0.212574	0.00678423	negative		-0.217088	0.000655989	negative		-0.189977	0.000232828	negative
			CXCR4	-0.477204	1.55259e-10	negative		-0.404193	5.75901e-11	negative		-0.446659	1.36e-19	negative
			CXCR5	-0.268646	0.000569504	negative		-0.147699	0.0212693	negative		-0.0896642	0.084581	no
			CXCR6	-0.356176	3.53261e-06	negative		-0.308814	9.12461e-07	negative		0.731336	2.65e-63	positive
			XCR1	-0.160545	0.0419087	negative		-0.254479	6.00185e-05	negative		-0.229997	7.63e-06	negative
			CX3CR1	-0.211911	0.00696277	negative		-0.237914	0.000181485	negative		-0.194937	0.000157842	negative
		MHC	HLA-A	-0.175707	0.0257822	negative		-0.175583	0.00606381	negative		-0.482548	4.91e-23	negative
			HLA-B	-0.208332	0.00800162	negative		-0.233806	0.000236022	negative		-0.417705	4.25e-17	negative
			HLA-C	-0.126908	0.108664	no		-0.199429	0.00178285	negative		-0.485322	2.56e-23	negative
			HLA-DMA	-0.3802	6.53451e-07	negative		-0.302401	1.56643e-06	negative		-0.322682	1.95e-10	negative
			HLA-DMB	-0.493771	2.81963e-11	negative		-0.373163	1.90894e-09	negative		-0.345382	7.82e-12	negative
			HLA-DOA	-0.426017	1.75833e-08	negative		-0.38466	5.44354e-10	negative		-0.291297	1.09e-08	negative
			HLA-DOB	-0.226052	0.00393469	negative		-0.143246	0.0255487	negative		-0.178165	0.000565269	negative
			HLA-DPA1	-0.427292	1.57748e-08	negative		-0.433705	1.44854e-12	negative		-0.332307	5.15e-11	negative
			HLA-DPB1	-0.407507	8.08975e-08	negative		-0.412212	2.19301e-11	negative		-0.373068	1.07e-13	negative
			HLA-DQA1	-0.331222	1.77251e-05	negative		-0.358964	8.41314e-09	negative		-0.355359	1.75e-12	negative
			HLA-DQA2	-0.360132	2.70052e-06	negative		-0.306225	1.1366e-06	negative		-0.329649	7.47e-11	negative
			HLA-DQB1	-0.210006	0.00749961	negative		-0.346929	2.79768e-08	negative		-0.373306	1.03e-13	negative
			HLA-DRA	-0.417122	3.70335e-08	negative		-0.427731	3.14339e-12	negative		-0.317211	4.07e-10	negative
			HLA-DRB1	-0.339032	1.08591e-05	negative		-0.398089	1.18055e-10	negative		-0.360322	8.14e-13	negative
			HLA-E	-0.200034	0.0109548	negative		-0.273959	1.47931e-05	negative		-0.505258	1.97e-25	negative
			HLA-F	-0.171449	0.0296587	negative		-0.21035	0.000969927	negative		-0.39652	2.03e-15	negative
			HLA-G	-0.141356	0.0736763	no		-0.165113	0.0099284	negative		-0.323369	1.77e-10	negative
			B2M	-0.291097	0.000179474	negative		-0.410881	2.57896e-11	negative		-0.519301	5.23e-27	negative
			TAP1	-0.30098	0.000104629	negative		-0.227883	0.000341932	negative		-0.310673	9.61e-10	negative
			TAP2	-0.299556	0.000113225	negative		-0.249751	8.2949e-05	negative		-0.464892	2.72e-21	negative
			TAPBP	-0.0682058	0.389958	no		0.0860957	0.181006	no		-0.593344	1.18e-36	negative
		Immunoinhibitor	ADORA2A	-0.164953	0.0365235	negative		0.166456	0.00933403	positive		-0.445012	1.91e-19	negative
			BTLA	-0.291506	0.000175574	negative		-0.328168	1.65023e-07	negative		-0.191193	0.000211855	negative
			CD160	-0.17321	0.0279995	negative		0.101946	0.112938	no		-0.178891	0.000536116	negative
			CD244	-0.293371	0.00015879	negative		0.00390003	0.951772	no		-0.263958	2.49e-07	negative
			CD274	-0.326007	2.44065e-05	negative		-0.316008	4.90052e-07	negative		-0.188992	0.000251234	negative
			CD96	-0.372771	1.11736e-06	negative		-0.320064	3.42659e-07	negative		0.19099	0.000215232	positive
			CSF1R	-0.364616	1.9831e-06	negative		-0.326774	1.87406e-07	negative		-0.269651	1.33e-07	negative
			CTLA4	-0.390406	3.05943e-07	negative		-0.225418	0.000397886	negative		0.597834	2.53e-37	positive
			HAVCR2	-0.454552	1.3868e-09	negative		-0.325124	2.17688e-07	negative		-0.302412	2.77e-09	negative
			IDO1	-0.2126	0.00677714	negative		-0.200274	0.00170273	negative		-0.185189	0.000335753	negative
			IL10	-0.414217	4.70178e-08	negative		-0.347239	2.714e-08	negative		-0.216483	2.6e-05	negative
			IL10RB	-0.137192	0.0826649	no		-0.332055	1.15359e-07	negative		-0.616724	3e-40	negative
			KDR	-0.244556	0.00176897	negative		-0.294183	3.07303e-06	negative		-0.455702	2.01e-20	negative
			KIR2DL1	-0.214674	0.00624491	negative		-0.113127	0.0784018	no		-0.242077	2.39e-06	negative
			KIR2DL3	-0.275071	0.000413301	negative		-0.0470326	0.465519	no		-0.222939	1.46e-05	negative
			LAG3	-0.16159	0.0405749	negative		-0.0188341	0.770205	no		-0.136815	0.00832057	negative
			LGALS9	-0.495901	2.24931e-11	negative		-0.339127	5.93705e-08	negative		-0.43739	9.08e-19	negative
			PDCD1	-0.180121	0.0222305	negative		-0.12585	0.0500552	no		-0.195871	0.000146541	negative
			PDCD1LG2	-0.349726	5.43182e-06	negative		-0.369804	2.7292e-09	negative		0.434763	1.54e-18	positive
			PVRL2	-	-	-		-0.0468819	0.466951	no		-	-	-
			TGFB1	-0.344405	7.69172e-06	negative		-0.32921	1.50001e-07	negative		-0.327885	9.54e-11	negative
			TGFBR1	-0.212488	0.00680717	negative		-0.19873	0.00185176	negative		-0.512245	3.3e-26	negative
			TIGIT	-0.299521	0.00011344	negative		-0.259608	4.19485e-05	negative		0.525373	1.03e-27	positive
			VTCN1	-0.290441	0.000185889	negative		-0.146986	0.0219098	negative		-0.0883754	0.089166	no
		Immunostimulator	BTNL2	0.0418227	0.598356	no		-0.0207272	0.747852	no		-	-	-
			C10orf54	-	-	-		-0.350969	1.87957e-08	negative		-	-	-
			CD27	-0.245918	0.00166387	negative		-0.26928	2.09172e-05	negative		-0.28916	1.41e-08	negative
			CD276	-0.130986	0.0976784	no		-0.125493	0.0507142	no		-0.573665	7.53e-34	negative
			CD28	-0.353311	4.2815e-06	negative		-0.29455	2.98319e-06	negative		-0.395566	2.4e-15	negative
			CD40	-0.148192	0.0606458	no		-0.221337	0.000509494	negative		-0.464101	3.24e-21	negative
			CD40LG	-0.333522	1.5365e-05	negative		-0.281099	8.61293e-06	negative		0.436284	1.14e-18	positive
			CD48	-0.402529	1.20074e-07	negative		-0.407163	4.03945e-11	negative		0.471202	6.66e-22	positive
			CD70	-0.206316	0.00864531	negative		-0.223017	0.000460432	negative		-0.00513295	0.921508	no
			CD80	-0.437391	6.57014e-09	negative		-0.288992	4.65392e-06	negative		-0.262864	2.8e-07	negative
			CD86	-0.471063	2.85628e-10	negative		-0.409396	3.08734e-11	negative		-0.437289	9.27e-19	negative
			CXCL12	-0.314019	4.98136e-05	negative		-0.29033	4.185e-06	negative		-0.303888	2.29e-09	negative
			CXCR4	-0.477204	1.55259e-10	negative		-0.404193	5.75901e-11	negative		-0.446659	1.36e-19	negative
			ENTPD1	-0.609923	8.87724e-18	negative		-0.400289	9.12962e-11	negative		-0.616144	3.72e-40	negative
			HHLA2	-0.0274883	0.729241	no		-0.0148444	0.81792	no		0.436073	1.18e-18	positive
			ICOS	-0.365608	1.85086e-06	negative		-0.297695	2.30987e-06	negative		-0.222483	1.52e-05	negative
			ICOSLG	0.203813	0.00950812	positive		0.049526	0.442175	no		-0.372513	1.17e-13	negative
			IL2RA	-0.361392	2.47724e-06	negative		-0.224689	0.000415979	negative		-0.296464	5.8e-09	negative
			IL6	-0.40326	1.13352e-07	negative		-0.147391	0.0215435	negative		0.138222	0.0076723	positive
			IL6R	0.341783	9.10852e-06	positive		0.324719	2.25814e-07	positive		-0.364786	4.05e-13	negative
			KLRC1	-0.352193	4.61253e-06	negative		-0.273288	1.55534e-05	negative		0.0184898	0.722614	no
			KLRK1	-0.29861	0.000119293	negative		-0.171547	0.00735653	negative		-0.283132	2.87e-08	negative
			LTA	-0.308325	6.91731e-05	negative		-0.239392	0.000164928	negative		-0.281915	3.31e-08	negative
			MICB	-0.215457	0.00605386	negative		-0.110025	0.086994	no		0.559269	6.49e-32	positive
			NT5E	-0.0637731	0.421568	no		0.0760447	0.237596	no		-0.435304	1.38e-18	negative
			PVR	0.10127	0.201161	no		0.192932	0.00252408	positive		-0.549865	1.06e-30	negative
			RAET1E	-0.296354	0.000135015	negative		0.103629	0.107087	no		0.215714	2.79e-05	positive
			TMEM173	-	-	-		-0.364132	4.9449e-09	negative		-0.377428	5.26e-14	negative
			TMIGD2	-0.358437	3.0311e-06	negative		-0.187437	0.00335897	negative		-0.33038	6.74e-11	negative
			TNFRSF13B	-0.285497	0.000241569	negative		-0.239641	0.000162286	negative		-0.194367	0.000165136	negative
			TNFRSF13C	-0.151113	0.0556883	no		-0.211301	0.000918488	negative		-0.00709888	0.891604	no
			TNFRSF14	-0.0900517	0.255942	no		-0.0759881	0.237946	no		-0.552711	4.6e-31	negative
			TNFRSF17	-0.270699	0.000514479	negative		-0.230083	0.000298276	negative		-0.0757693	0.145229	no
			TNFRSF18	-0.405208	9.7161e-08	negative		-0.132831	0.0385335	negative		0.199164	0.00011247	positive
			TNFRSF25	-0.193892	0.0137211	negative		-0.092961	0.148521	no		-0.37235	1.21e-13	negative
			TNFRSF4	-0.196482	0.0124879	negative		-0.138536	0.0308625	negative		-0.49014	8.11e-24	negative
			TNFRSF8	-0.0347759	0.661421	no		-0.173608	0.00666855	negative		-0.322662	1.95e-10	negative
			TNFRSF9	-0.251021	0.00131874	negative		-0.230392	0.000292585	negative		-0.0910719	0.0797924	no
			TNFSF13	-0.251743	0.00127561	negative		-0.350421	1.98437e-08	negative		-0.429385	4.47e-18	negative
			TNFSF13B	-0.459409	8.78875e-10	negative		-0.366256	3.96358e-09	negative		-0.359387	9.41e-13	negative
			TNFSF14	-0.135241	0.0871718	no		0.124098	0.0533592	no		-0.30247	2.74e-09	negative
			TNFSF15	-0.150133	0.0573132	no		-0.187073	0.00342221	negative		0.57821	1.76e-34	positive
			TNFSF18	-0.370819	1.28365e-06	negative		-0.344708	3.47335e-08	negative		-0.282276	3.17e-08	negative
			TNFSF4	-0.136003	0.0853898	no		-0.0631626	0.326834	no		-0.237379	3.78e-06	negative
			TNFSF9	-0.200335	0.010833	negative		-0.225172	0.000403892	negative		0.195709	0.00014845	positive
			ULBP1	-0.0723001	0.362069	no		-0.213198	0.000823322	negative		-0.233494	5.49e-06	negative
