# Supplementary material for: Association of intrinsic pathways with altered tumor immune infiltration in hepatocellular carcinoma: New targets for combining immune therapy
Source: Clin Transl Med. 2020 Nov 16;10(7):e219. doi: 10.1002/ctm2.219 (PMC7668290; doi:10.1002/ctm2.219)
Supplement: Supplementary file 3 — Supporting Information [file CTM2-10-e219-s003.xlsx]

## Sheet: Sheet1
			PDK2's association with Immune Regulators and Chemokine
				LICA FR				LIRI JP				TCGA LIHC
			synonyms	Cor	p	significance		Cor	p	significance		Cor	p	significance
		chemokine	CCL1	-0.153292	0.0522114	no		-0.233669	0.000238066	negative		-	-	-
			CCL2	-0.212254	0.00686997	negative		-0.247711	9.51999e-05	negative		-0.0758973	0.144549	no
			CCL3	-	-	-		-0.279063	1.00652e-05	negative		-0.0773852	0.136818	no
			CCL4	-	-	-		-0.300275	1.8684e-06	negative		-0.0885092	0.0886809	no
			CCL5	-	-	-		-0.284781	6.47841e-06	negative		-0.160742	0.00189715	negative
			CCL7	-0.177505	0.0242811	negative		-0.22441	0.000423112	negative		-0.0753434	0.147511	no
			CCL8	-0.184216	0.019321	negative		-0.312647	6.56551e-07	negative		-0.0277505	0.594165	no
			CCL11	-0.207882	0.00814158	negative		-0.305624	1.19574e-06	negative		-0.166194	0.001315	negative
			CCL13	-0.169158	0.0319421	negative		-0.217341	0.000646266	negative		0.00797183	0.878373	no
			CCL14	-	-	-		0.0761505	0.236941	no		0.167351	0.00121486	positive
			CCL15	-	-	-		0.345659	3.16678e-08	positive		0.220873	1.76194e-05	positive
			CCL16	-	-	-		0.296235	2.60213e-06	positive		0.292027	9.96835e-09	positive
			CCL17	-0.181843	0.0209643	negative		-0.251457	7.38607e-05	negative		-0.0705912	0.174848	no
			CCL18	-	-	-		-0.164117	0.0103911	negative		-0.0107986	0.835775	no
			CCL19	-0.140842	0.0747398	no		-0.212762	0.00084438	negative		-0.0753887	0.147267	no
			CCL20	-0.23713	0.00245593	negative		-0.221308	0.00051038	negative		-0.107566	0.0383689	negative
			CCL21	-0.105591	0.182502	no		-0.24028	0.000155679	negative		-0.0531556	0.3072	no
			CCL22	-0.182308	0.0206325	negative		-0.312161	6.84702e-07	negative		-0.0606484	0.243897	no
			CCL23	-	-	-		-0.104295	0.104837	no		0.163489	0.00157945	positive
			CCL24	-0.141987	0.0723851	no		-0.152107	0.0176579	negative		-0.0323376	0.534648	no
			CCL25	0.07807	0.324928	no		0.0576498	0.370904	no		-0.0111392	0.830672	no
			CCL26	-0.0960106	0.225686	no		-0.145463	0.023334	negative		-0.138553	0.00752609	negative
			CCL27	-	-	-		0.101686	0.113866	no		-	-	-
			CCL28	-0.0735033	0.354114	no		-0.0718363	0.264642	no		-0.00961104	0.85362	no
			CX3CL1	0.165411	0.0359983	positive		-0.129934	0.0430102	negative		-0.0217293	0.676552	no
			CXCL1	-0.278243	0.000351787	negative		-0.18311	0.00418404	negative		-0.113989	0.028139	negative
			CXCL2	-0.188423	0.0166807	negative		-0.249378	8.50729e-05	negative		0.0058557	0.910499	no
			CXCL3	-0.246726	0.00160423	negative		-0.169929	0.00793994	negative		-0.125332	0.0157155	negative
			CXCL5	-0.146602	0.0634939	no		-0.129627	0.0435095	negative		-0.10808	0.037449	negative
			CXCL6	-0.2272	0.00375093	negative		-0.122131	0.0572837	no		-0.0785391	0.131044	no
			CXCL8	-0.27212	0.000479327	negative		-	-	-		-0.110234	0.0337907	negative
			CXCL9	-0.134359	0.0892715	no		-0.166614	0.00926616	negative		-0.0797703	0.125092	no
			CXCL10	-0.0338729	0.66969	no		-0.0844521	0.189508	no		-0.0445008	0.39273	no
			CXCL11	-0.102863	0.194126	no		-0.0948556	0.140386	no		-0.0151269	0.771511	no
			CXCL12	-0.109075	0.16841	no		-0.167136	0.00904498	negative		0.0111244	0.830894	no
			CXCL13	-0.148318	0.0604253	no		-0.212342	0.000865067	negative		0.0120137	0.817604	no
			CXCL14	-0.0652302	0.411017	no		-0.144705	0.0240715	negative		0.0261975	0.614976	no
			CXCL16	-0.22551	0.00402425	negative		-0.157522	0.0139623	negative		-0.0444441	0.393334	no
			CXCL17	-0.0675164	0.394778	no		-0.119976	0.061852	no		-0.10484	0.0435804	negative
			XCL1	-0.186996	0.0175388	negative		-0.0700237	0.276918	no		-0.0200233	0.700673	no
			XCL2	-0.121018	0.126214	no		-0.241178	0.00014681	negative		-0.0261905	0.615071	no
		receptor	CCR1	-0.287017	0.000222987	negative		-0.303036	1.48566e-06	negative		0.119347	0.0214909	positive
			CCR2	-0.230812	0.00322192	negative		-0.299305	2.02403e-06	negative		-0.0765716	0.141005	no
			CCR3	-0.0867162	0.274046	no		-0.0729774	0.257109	no		0.00293261	0.955106	no
			CCR4	-0.19311	0.0141139	negative		-0.174613	0.00635428	negative		-0.0229818	0.659051	no
			CCR5	-0.243493	0.00185519	negative		-0.335955	8.01376e-08	negative		-0.0812545	0.1182	no
			CCR6	-0.217063	0.00567812	negative		-0.295079	2.85834e-06	negative		-0.0639612	0.219042	no
			CCR7	-0.142822	0.0707051	no		-0.293145	3.34128e-06	negative		-0.0410744	0.430222	no
			CCR8	-0.285663	0.000239483	negative		-0.336154	7.86507e-08	negative		-0.084427	0.104463	no
			CCR9	0.295924	0.000138225	positive		-0.146659	0.0222087	negative		-0.00828398	0.873649	no
			CCR10	-0.0921828	0.244816	no		-0.138471	0.0309419	negative		-0.041455	0.425957	no
			CXCR1	-0.157141	0.0465094	negative		-0.164144	0.0103782	negative		-0.0310542	0.550994	no
			CXCR2	-0.17532	0.0261162	negative		-0.179946	0.00489861	negative		-0.10441	0.0444526	negative
			CXCR3	-0.149458	0.0584536	no		-0.245462	0.000110654	negative		-0.160255	0.00195915	negative
			CXCR4	-0.302708	9.50171e-05	negative		-0.420613	7.75687e-12	negative		-0.118798	0.0221031	negative
			CXCR5	-0.127703	0.106449	no		-0.266723	2.52073e-05	negative		-0.0406953	0.434493	no
			CXCR6	-0.229335	0.00342949	negative		-0.261317	3.71671e-05	negative		-0.0855383	0.0999613	no
			XCR1	-0.104798	0.185828	no		-0.137965	0.0315664	negative		-0.0462135	0.374753	no
			CX3CR1	-0.103099	0.193102	no		-0.108182	0.0924442	no		0.00121447	0.9814	no
		MHC	HLA-A	0.072267	0.362289	no		-0.23017	0.000296667	negative		-0.0693394	0.18264	no
			HLA-B	-0.00697992	0.929975	no		-0.288515	4.83286e-06	negative		-0.0926889	0.074565	no
			HLA-C	0.0482043	0.543697	no		-0.281892	8.10331e-06	negative		0.00785485	0.880144	no
			HLA-DMA	-0.275106	0.000412575	negative		-0.309812	8.37865e-07	negative		-0.0598227	0.250388	no
			HLA-DMB	-0.347066	6.46838e-06	negative		-0.332439	1.11317e-07	negative		-0.100079	0.054106	no
			HLA-DOA	-0.272193	0.000477582	negative		-0.305152	1.24425e-06	negative		-0.087809	0.0912429	no
			HLA-DOB	-0.201261	0.0104653	negative		-0.259778	4.14474e-05	negative		-0.0726442	0.162609	no
			HLA-DPA1	-0.286735	0.000226339	negative		-0.370766	2.46457e-09	negative		-0.0519092	0.318696	no
			HLA-DPB1	-0.242465	0.00194216	negative		-0.368352	3.1812e-09	negative		-0.0937959	0.0711499	no
			HLA-DQA1	-0.224957	0.0041176	negative		-0.354109	1.37433e-08	negative		-0.130901	0.011613	negative
			HLA-DQA2	-0.238391	0.0023245	negative		-0.250538	7.86361e-05	negative		-0.139406	0.00716166	negative
			HLA-DQB1	-0.20995	0.00751619	negative		-0.359291	8.13751e-09	negative		-0.11	0.0341723	negative
			HLA-DRA	-0.285147	0.00024605	negative		-0.358921	8.45032e-09	negative		-0.0814486	0.11732	no
			HLA-DRB1	-0.234504	0.00275159	negative		-0.370872	2.43708e-09	negative		-0.106493	0.0403543	negative
			HLA-E	0.014129	0.85881	no		-0.263493	3.18223e-05	negative		0.0208886	0.688399	no
			HLA-F	0.0152203	0.848032	no		-0.2787	1.03473e-05	negative		-0.0645256	0.214994	no
			HLA-G	0.0736651	0.353053	no		-0.1424	0.0264407	negative		-0.00985722	0.849915	no
			B2M	-0.0510179	0.520406	no		-0.306645	1.09702e-06	negative		0.0123872	0.812038	no
			TAP1	-0.193988	0.0136737	negative		-0.290728	4.05458e-06	negative		-0.0508426	0.328755	no
			TAP2	-0.21118	0.00716459	negative		-0.274891	1.37966e-05	negative		-0.014484	0.78097	no
			TAPBP	-0.0695793	0.380461	no		-0.187285	0.00338528	negative		0.0340954	0.512662	no
		Immunoinhibitor	ADORA2A	-0.220584	0.00492636	negative		0.0623161	0.333372	no		0.261825	3.12756e-07	positive
			BTLA	-0.166229	0.0350779	negative		-0.302135	1.60145e-06	negative		-0.0670939	0.197255	no
			CD160	-0.0950459	0.230405	no		-0.176486	0.00580424	negative		0.0961485	0.064315	no
			CD244	-0.151946	0.0543368	no		-0.199163	0.00180882	negative		-0.0249112	0.632451	no
			CD274	-0.190505	0.0154943	negative		-0.332949	1.06161e-07	negative		-0.0656907	0.20681	no
			CD96	-0.238063	0.00235803	negative		-0.333332	1.02441e-07	negative		0.0549414	0.291209	no
			CSF1R	-0.268217	0.000581644	negative		-0.281474	8.3683e-06	negative		-0.00262051	0.95988	no
			CTLA4	-0.295239	0.000143487	negative		-0.35936	8.08047e-09	negative		-0.0359199	0.490349	no
			HAVCR2	-0.319792	3.54628e-05	negative		-0.330137	1.37743e-07	negative		-0.0380213	0.465308	no
			IDO1	-0.098137	0.215528	no		-0.199163	0.00180879	negative		0.0361331	0.487776	no
			IL10	-0.341824	9.08446e-06	negative		-0.355544	1.18982e-08	negative		-0.0552691	0.288337	no
			IL10RB	0.0113137	0.886732	no		-0.204706	0.00133361	negative		0.094967	0.067677	no
			KDR	-0.0136639	0.863412	no		-0.0537962	0.403785	no		0.246709	1.50578e-06	positive
			KIR2DL1	-0.151692	0.0547462	no		-0.115711	0.0717804	no		0.0158021	0.761614	no
			KIR2DL3	-0.176741	0.0249095	negative		-0.0901479	0.161251	no		-0.0525889	0.312392	no
			LAG3	-0.186933	0.0175772	negative		-0.200942	0.00164165	negative		-0.133224	0.0102031	negative
			LGALS9	-0.307413	7.2867e-05	negative		-0.318581	3.90791e-07	negative		-0.119042	0.0218291	negative
			PDCD1	-0.187664	0.0171325	negative		-0.176226	0.00587794	negative		-0.0744209	0.152546	no
			PDCD1LG2	-0.204271	0.00934474	negative		-0.332706	1.08593e-07	negative		-0.177042	0.000613291	negative
			PVRL2	-	-	-		0.00722003	0.910847	no		-	-	-
			TGFB1	-0.267003	0.000617375	negative		-0.308595	9.29607e-07	negative		-0.0350813	0.50054	no
			TGFBR1	-0.2243	0.00423099	negative		-0.291291	3.87656e-06	negative		0.0269242	0.605198	no
			TIGIT	-0.205281	0.00899331	negative		-0.269517	2.05569e-05	negative		-0.0697015	0.180361	no
			VTCN1	-0.135523	0.0865078	no		-0.111719	0.0822123	no		-0.0590793	0.256334	no
		Immunostimulator	BTNL2	-0.0187409	0.813461	no		-0.153832	0.0163976	negative		-	-	-
			C10orf54	-	-	-		-0.284772	6.48289e-06	negative		-	-	-
			CD27	-0.15534	0.0491083	negative		-0.240365	0.000154822	negative		-0.145436	0.00500387	negative
			CD276	-0.183803	0.0195987	negative		-0.126512	0.0488527	negative		0.00679309	0.896247	no
			CD28	-0.277476	0.000365836	negative		-0.312422	6.69433e-07	negative		-0.0233956	0.653308	no
			CD40	0.0589265	0.457777	no		-0.203671	0.00141255	negative		0.0849709	0.10224	no
			CD40LG	-0.191909	0.0147363	negative		-0.376858	1.28221e-09	negative		-0.148696	0.00409955	negative
			CD48	-0.2286	0.00353726	negative		-0.382071	7.25144e-10	negative		-0.00195909	0.970001	no
			CD70	-0.115299	0.145269	no		-0.350727	1.92523e-08	negative		-0.0439794	0.398304	no
			CD80	-0.338665	1.11155e-05	negative		-0.32398	2.41372e-07	negative		-0.0112529	0.82897	no
			CD86	-0.32966	1.95197e-05	negative		-0.3736	1.82167e-09	negative		-0.117234	0.0239295	negative
			CXCL12	-0.109075	0.16841	no		-0.167136	0.00904498	negative		0.0111244	0.830894	no
			CXCR4	-0.302708	9.50171e-05	negative		-0.420613	7.75687e-12	negative		-0.118798	0.0221031	negative
			ENTPD1	-0.439641	5.38409e-09	negative		-0.351972	1.70139e-08	negative		-0.0171384	0.742141	no
			HHLA2	-0.162798	0.0390778	negative		-0.157515	0.0139666	negative		0.100099	0.0540571	no
			ICOS	-0.237584	0.00240789	negative		-0.332079	1.151e-07	negative		-0.160607	0.00191414	negative
			ICOSLG	0.194035	0.0136505	positive		0.0356163	0.580595	no		0.124147	0.0167373	positive
			IL2RA	-0.26814	0.000583856	negative		-0.260639	3.89994e-05	negative		-0.122934	0.0178421	negative
			IL6	-0.24221	0.00196428	negative		-0.0981443	0.127081	no		-0.167969	0.00116427	negative
			IL6R	0.189252	0.0161992	positive		0.265511	2.75197e-05	positive		0.325164	1.38829e-10	positive
			KLRC1	-0.254701	0.00111196	negative		-0.23396	0.000233719	negative		0.0705588	0.175047	no
			KLRK1	-0.220396	0.00496417	negative		-0.256605	5.17836e-05	negative		-0.0806544	0.12095	no
			LTA	-0.225639	0.00400281	negative		-0.370576	2.51472e-09	negative		-0.127728	0.013816	negative
			MICB	-0.192721	0.014313	negative		-0.256235	5.31347e-05	negative		0.0946156	0.068704	no
			NT5E	0.00456658	0.954153	no		0.0489674	0.447347	no		0.149381	0.00392959	positive
			PVR	0.00126595	0.987284	no		0.0191679	0.76625	no		0.160115	0.0019774	positive
			RAET1E	-0.197704	0.0119403	negative		-0.082194	0.201661	no		0.00841019	0.871741	no
			TMEM173	-	-	-		-0.35327	1.49481e-08	negative		-0.0186302	0.720595	no
			TMIGD2	-0.230498	0.00326499	negative		-0.2537	6.33316e-05	negative		-0.0542772	0.29709	no
			TNFRSF13B	-0.185272	0.018626	negative		-0.239562	0.000163117	negative		-0.0853553	0.100692	no
			TNFRSF13C	-0.124015	0.117027	no		-0.20125	0.00161422	negative		-0.0201282	0.69918	no
			TNFRSF14	-0.0637324	0.421865	no		-0.208304	0.00108962	negative		0.0575378	0.268972	no
			TNFRSF17	-0.157946	0.0453839	negative		-0.167919	0.00872223	negative		-0.0698261	0.179581	no
			TNFRSF18	-0.334451	1.44984e-05	negative		-0.407996	3.65481e-11	negative		0.0983031	0.0585383	no
			TNFRSF25	-0.219869	0.00507137	negative		-0.318583	3.90735e-07	negative		-0.0195186	0.707868	no
			TNFRSF4	-0.149816	0.0578471	no		-0.321196	3.09826e-07	negative		-0.0761713	0.143101	no
			TNFRSF8	-0.0915524	0.248072	no		-0.173386	0.00673988	negative		-0.147833	0.00432323	negative
			TNFRSF9	-0.15387	0.051319	no		-0.196292	0.00211155	negative		-0.0398684	0.443895	no
			TNFSF13	-0.200052	0.0109473	negative		-0.346829	2.82529e-08	negative		0.0202799	0.697024	no
			TNFSF13B	-0.286511	0.000229022	negative		-0.408898	3.2785e-11	negative		-0.143232	0.00571328	negative
			TNFSF14	-0.111177	0.160307	no		-0.19991	0.00173687	negative		-0.0516695	0.320939	no
			TNFSF15	-0.173571	0.027669	negative		-0.236972	0.000192832	negative		-0.0659079	0.205309	no
			TNFSF18	-0.279301	0.000333238	negative		-0.255166	5.72304e-05	negative		-0.0441303	0.396686	no
			TNFSF4	-0.222306	0.00459232	negative		-0.0356423	0.580318	no		0.000520277	0.992031	no
			TNFSF9	-0.139218	0.0781883	no		-0.281225	8.5305e-06	negative		-0.085715	0.0992601	no
			ULBP1	-0.00808415	0.918932	no		-0.150321	0.0190514	negative		-0.0725789	0.162988	no
